# Supplementary material for: RTCB Complex Regulates Stress-Induced tRNA Cleavage
Source: Int J Mol Sci. 2022 Oct 28;23(21):13100. doi: 10.3390/ijms232113100 (PMC9655011; doi:10.3390/ijms232113100)
Supplement: Supplementary file 1 [file ijms-23-13100-s001.zip]

Archive with 1 entries (1 files):
- ijms-1965014-supplementary.pdf
